# Supplementary material for: Prediction of novel mouse TLR9 agonists using a random forest approach
Source: BMC Mol Cell Biol. 2019 Dec 20;20(Suppl 2):56. doi: 10.1186/s12860-019-0241-0 (PMC6924143; doi:10.1186/s12860-019-0241-0)
Supplement: Supplementary file 4 — Additional file 4. Results of five-fold cross-validation. [file 12860_2019_241_MOESM4_ESM.xlsx]

## Sheet: five-foldCVresults
Bootstrap sample	TP	TN	FP	FN	MCC	algorithm	sensitivity	specificity	balanced_accuracy	precision	f1_score
1	18	23	0	5	0.801784	RF	0.782609	1	0.891304	1	0.878049
1	19	21	2	4	0.741941	GBM	0.826087	0.913043	0.869565	0.904762	0.863636
1	19	20	3	4	0.696311	SDA	0.826087	0.869565	0.847826	0.863636	0.844444
1	19	20	3	4	0.696311	SVM	0.826087	0.869565	0.847826	0.863636	0.844444
1	16	22	1	7	0.675566	NN	0.695652	0.956522	0.826087	0.941176	0.8
2	17	13	10	6	0.309058	RF	0.73913	0.565217	0.652174	0.62963	0.68
2	19	12	11	4	0.365148	GBM	0.826087	0.521739	0.673913	0.633333	0.716981
2	16	15	8	7	0.348155	SDA	0.695652	0.652174	0.673913	0.666667	0.680851
2	15	15	8	8	0.304348	SVM	0.652174	0.652174	0.652174	0.652174	0.652174
2	12	19	4	11	0.365148	NN	0.521739	0.826087	0.673913	0.75	0.615385
3	19	14	9	4	0.445435	RF	0.826087	0.608696	0.717391	0.678571	0.745098
3	22	14	9	1	0.602861	GBM	0.956522	0.608696	0.782609	0.709677	0.814815
3	17	17	6	6	0.478261	SDA	0.73913	0.73913	0.73913	0.73913	0.73913
3	17	17	6	6	0.478261	SVM	0.73913	0.73913	0.73913	0.73913	0.73913
3	20	16	7	3	0.573964	NN	0.869565	0.695652	0.782609	0.740741	0.8
4	19	17	6	4	0.567367	RF	0.826087	0.73913	0.782609	0.76	0.791667
4	17	17	6	6	0.478261	GBM	0.73913	0.73913	0.73913	0.73913	0.73913
4	18	20	3	5	0.654654	SDA	0.782609	0.869565	0.826087	0.857143	0.818182
4	17	21	2	6	0.662266	SVM	0.73913	0.913043	0.826087	0.894737	0.809524
4	19	17	6	4	0.567367	NN	0.826087	0.73913	0.782609	0.76	0.791667
5	9	23	0	14	0.493197	RF	0.391304	1	0.695652	1	0.5625
5	22	10	13	1	0.458682	GBM	0.956522	0.434783	0.695652	0.628571	0.758621
5	22	8	15	1	0.383598	SDA	0.956522	0.347826	0.652174	0.594595	0.733333
5	14	18	5	9	0.39736	SVM	0.608696	0.782609	0.695652	0.736842	0.666667
5	6	22	1	17	0.302614	NN	0.26087	0.956522	0.608696	0.857143	0.4
6	17	19	4	6	0.567367	RF	0.73913	0.826087	0.782609	0.809524	0.772727
6	19	19	4	4	0.652174	GBM	0.826087	0.826087	0.826087	0.826087	0.826087
6	18	17	6	5	0.522233	SDA	0.782609	0.73913	0.76087	0.75	0.765957
6	18	19	4	5	0.609272	SVM	0.782609	0.826087	0.804348	0.818182	0.8
6	19	13	10	4	0.40534	NN	0.826087	0.565217	0.695652	0.655172	0.730769
7	16	18	5	7	0.480079	RF	0.695652	0.782609	0.73913	0.761905	0.727273
7	16	16	7	7	0.391304	GBM	0.695652	0.695652	0.695652	0.695652	0.695652
7	18	13	10	5	0.356348	SDA	0.782609	0.565217	0.673913	0.642857	0.705882
7	19	14	9	4	0.445435	SVM	0.826087	0.608696	0.717391	0.678571	0.745098
7	14	15	8	9	0.261116	NN	0.608696	0.652174	0.630435	0.636364	0.622222
8	18	18	5	5	0.565217	RF	0.782609	0.782609	0.782609	0.782609	0.782609
8	18	16	7	5	0.480079	GBM	0.782609	0.695652	0.73913	0.72	0.75
8	16	19	4	7	0.526235	SDA	0.695652	0.826087	0.76087	0.8	0.744186
8	19	16	7	4	0.526235	SVM	0.826087	0.695652	0.76087	0.730769	0.77551
8	11	23	0	12	0.560612	NN	0.478261	1	0.73913	1	0.647059
9	21	23	0	2	0.916515	RF	0.913043	1	0.956522	1	0.954545
9	21	19	4	2	0.741941	GBM	0.913043	0.826087	0.869565	0.84	0.875
9	19	19	4	4	0.652174	SDA	0.826087	0.826087	0.826087	0.826087	0.826087
9	23	21	2	0	0.916515	SVM	1	0.913043	0.956522	0.92	0.958333
9	19	20	3	4	0.696311	NN	0.826087	0.869565	0.847826	0.863636	0.844444
10	18	14	9	5	0.39736	RF	0.782609	0.608696	0.695652	0.666667	0.72
10	21	9	14	2	0.356753	GBM	0.913043	0.391304	0.652174	0.6	0.724138
10	7	20	3	16	0.210819	SDA	0.304348	0.869565	0.586957	0.7	0.424242
10	16	17	6	7	0.435194	SVM	0.695652	0.73913	0.717391	0.727273	0.711111
10	10	20	3	13	0.337963	NN	0.434783	0.869565	0.652174	0.769231	0.555556
11	21	20	3	2	0.783349	RF	0.913043	0.869565	0.891304	0.875	0.893617
11	19	21	2	4	0.741941	GBM	0.826087	0.913043	0.869565	0.904762	0.863636
11	19	19	4	4	0.652174	SDA	0.826087	0.826087	0.826087	0.826087	0.826087
11	22	17	6	1	0.712697	SVM	0.956522	0.73913	0.847826	0.785714	0.862745
11	19	19	4	4	0.652174	NN	0.826087	0.826087	0.826087	0.826087	0.826087
12	21	14	9	2	0.547723	RF	0.913043	0.608696	0.76087	0.7	0.792453
12	22	11	12	1	0.495074	GBM	0.956522	0.478261	0.717391	0.647059	0.77193
12	19	13	10	4	0.40534	SDA	0.826087	0.565217	0.695652	0.655172	0.730769
12	20	14	9	3	0.495415	SVM	0.869565	0.608696	0.73913	0.689655	0.769231
12	17	15	8	6	0.392792	NN	0.73913	0.652174	0.695652	0.68	0.708333
13	21	15	8	2	0.585491	RF	0.913043	0.652174	0.782609	0.724138	0.807692
13	17	19	4	6	0.567367	GBM	0.73913	0.826087	0.782609	0.809524	0.772727
13	19	17	6	4	0.567367	SDA	0.826087	0.73913	0.782609	0.76	0.791667
13	16	19	4	7	0.526235	SVM	0.695652	0.826087	0.76087	0.8	0.744186
13	16	22	1	7	0.675566	NN	0.695652	0.956522	0.826087	0.941176	0.8
14	18	19	4	5	0.609272	RF	0.782609	0.826087	0.804348	0.818182	0.8
14	14	21	2	9	0.547723	GBM	0.608696	0.913043	0.76087	0.875	0.717949
14	19	18	5	4	0.609272	SDA	0.826087	0.782609	0.804348	0.791667	0.808511
14	19	19	4	4	0.652174	SVM	0.826087	0.826087	0.826087	0.826087	0.826087
14	16	18	5	7	0.480079	NN	0.695652	0.782609	0.73913	0.761905	0.727273
15	13	19	4	10	0.40534	RF	0.565217	0.826087	0.695652	0.764706	0.65
15	13	20	3	10	0.456435	GBM	0.565217	0.869565	0.717391	0.8125	0.666667
15	13	19	4	10	0.40534	SDA	0.565217	0.826087	0.695652	0.764706	0.65
15	14	18	5	9	0.39736	SVM	0.608696	0.782609	0.695652	0.736842	0.666667
15	15	18	5	8	0.438529	NN	0.652174	0.782609	0.717391	0.75	0.697674
16	19	16	7	4	0.526235	RF	0.826087	0.695652	0.76087	0.730769	0.77551
16	16	19	4	7	0.526235	GBM	0.695652	0.826087	0.76087	0.8	0.744186
16	11	19	4	12	0.324617	SDA	0.478261	0.826087	0.652174	0.733333	0.578947
16	22	10	13	1	0.458682	SVM	0.956522	0.434783	0.695652	0.628571	0.758621
16	14	19	4	9	0.445435	NN	0.608696	0.826087	0.717391	0.777778	0.682927
17	18	16	7	5	0.480079	RF	0.782609	0.695652	0.73913	0.72	0.75
17	20	18	5	3	0.654654	GBM	0.869565	0.782609	0.826087	0.8	0.833333
17	19	17	6	4	0.567367	SDA	0.826087	0.73913	0.782609	0.76	0.791667
17	17	16	7	6	0.435194	SVM	0.73913	0.695652	0.717391	0.708333	0.723404
17	20	14	9	3	0.495415	NN	0.869565	0.608696	0.73913	0.689655	0.769231
18	22	12	11	1	0.531085	RF	0.956522	0.521739	0.73913	0.666667	0.785714
18	18	16	7	5	0.480079	GBM	0.782609	0.695652	0.73913	0.72	0.75
18	12	20	3	11	0.417365	SDA	0.521739	0.869565	0.695652	0.8	0.631579
18	16	16	7	7	0.391304	SVM	0.695652	0.695652	0.695652	0.695652	0.695652
18	22	13	10	1	0.566947	NN	0.956522	0.565217	0.76087	0.6875	0.8
19	19	21	2	4	0.741941	RF	0.826087	0.913043	0.869565	0.904762	0.863636
19	19	19	4	4	0.652174	GBM	0.826087	0.826087	0.826087	0.826087	0.826087
19	22	17	6	1	0.712697	SDA	0.956522	0.73913	0.847826	0.785714	0.862745
19	21	19	4	2	0.741941	SVM	0.913043	0.826087	0.869565	0.84	0.875
19	16	20	3	7	0.573964	NN	0.695652	0.869565	0.782609	0.842105	0.761905
20	19	19	4	4	0.652174	RF	0.826087	0.826087	0.826087	0.826087	0.826087
20	18	20	3	5	0.654654	GBM	0.782609	0.869565	0.826087	0.857143	0.818182
20	19	17	6	4	0.567367	SDA	0.826087	0.73913	0.782609	0.76	0.791667
20	19	20	3	4	0.696311	SVM	0.826087	0.869565	0.847826	0.863636	0.844444
20	14	22	1	9	0.602861	NN	0.608696	0.956522	0.782609	0.933333	0.736842
