# Supplementary material for: Prediction of novel mouse TLR9 agonists using a random forest approach
Source: BMC Mol Cell Biol. 2019 Dec 20;20(Suppl 2):56. doi: 10.1186/s12860-019-0241-0 (PMC6924143; doi:10.1186/s12860-019-0241-0)
Supplement: Supplementary file 5 — Additional file 5. Results of ten-fold cross-validation. [file 12860_2019_241_MOESM5_ESM.xlsx]

## Sheet: ten-foldCVresults
Bootstrap sample	TP	TN	FP	FN	MCC	algorithm	sensitivity	specificity	balanced_accuracy	precision	f1_score
1	22	11	12	1	0.495074	RF	0.956522	0.478261	0.717391	0.647059	0.77193
1	22	15	8	1	0.63901	GBM	0.956522	0.652174	0.804348	0.733333	0.830189
1	23	13	10	0	0.627646	SDA	1	0.565217	0.782609	0.69697	0.821429
1	19	15	8	4	0.485662	SVM	0.826087	0.652174	0.73913	0.703704	0.76
1	20	13	10	3	0.456435	NN	0.869565	0.565217	0.717391	0.666667	0.754717
2	20	20	3	3	0.73913	RF	0.869565	0.869565	0.869565	0.869565	0.869565
2	19	17	6	4	0.567367	GBM	0.826087	0.73913	0.782609	0.76	0.791667
2	18	20	3	5	0.654654	SDA	0.782609	0.869565	0.826087	0.857143	0.818182
2	19	19	4	4	0.652174	SVM	0.826087	0.826087	0.826087	0.826087	0.826087
2	15	20	3	8	0.534522	NN	0.652174	0.869565	0.76087	0.833333	0.731707
3	20	16	7	3	0.573964	RF	0.869565	0.695652	0.782609	0.740741	0.8
3	19	16	7	4	0.526235	GBM	0.826087	0.695652	0.76087	0.730769	0.77551
3	18	17	6	5	0.522233	SDA	0.782609	0.73913	0.76087	0.75	0.765957
3	19	19	4	4	0.652174	SVM	0.826087	0.826087	0.826087	0.826087	0.826087
3	16	19	4	7	0.526235	NN	0.695652	0.826087	0.76087	0.8	0.744186
4	18	19	4	5	0.609272	RF	0.782609	0.826087	0.804348	0.818182	0.8
4	22	13	10	1	0.566947	GBM	0.956522	0.565217	0.76087	0.6875	0.8
4	21	13	10	2	0.510113	SDA	0.913043	0.565217	0.73913	0.677419	0.777778
4	19	16	7	4	0.526235	SVM	0.826087	0.695652	0.76087	0.730769	0.77551
4	23	11	12	0	0.560612	NN	1	0.478261	0.73913	0.657143	0.793103
5	17	22	1	6	0.712697	RF	0.73913	0.956522	0.847826	0.944444	0.829268
5	17	21	2	6	0.662266	GBM	0.73913	0.913043	0.826087	0.894737	0.809524
5	16	22	1	7	0.675566	SDA	0.695652	0.956522	0.826087	0.941176	0.8
5	19	19	4	4	0.652174	SVM	0.826087	0.826087	0.826087	0.826087	0.826087
5	19	19	4	4	0.652174	NN	0.826087	0.826087	0.826087	0.826087	0.826087
6	22	13	10	1	0.566947	RF	0.956522	0.565217	0.76087	0.6875	0.8
6	22	12	11	1	0.531085	GBM	0.956522	0.521739	0.73913	0.666667	0.785714
6	15	20	3	8	0.534522	SDA	0.652174	0.869565	0.76087	0.833333	0.731707
6	22	13	10	1	0.566947	SVM	0.956522	0.565217	0.76087	0.6875	0.8
6	19	15	8	4	0.485662	NN	0.826087	0.652174	0.73913	0.703704	0.76
7	19	19	4	4	0.652174	RF	0.826087	0.826087	0.826087	0.826087	0.826087
7	19	19	4	4	0.652174	GBM	0.826087	0.826087	0.826087	0.826087	0.826087
7	19	16	7	4	0.526235	SDA	0.826087	0.695652	0.76087	0.730769	0.77551
7	17	20	3	6	0.613941	SVM	0.73913	0.869565	0.804348	0.85	0.790698
7	22	13	10	1	0.566947	NN	0.956522	0.565217	0.76087	0.6875	0.8
8	16	19	4	7	0.526235	RF	0.695652	0.826087	0.76087	0.8	0.744186
8	19	15	8	4	0.485662	GBM	0.826087	0.652174	0.73913	0.703704	0.76
8	20	15	8	3	0.534522	SDA	0.869565	0.652174	0.76087	0.714286	0.784314
8	12	19	4	11	0.365148	SVM	0.521739	0.826087	0.673913	0.75	0.615385
8	20	13	10	3	0.456435	NN	0.869565	0.565217	0.717391	0.666667	0.754717
9	21	12	11	2	0.472456	RF	0.913043	0.521739	0.717391	0.65625	0.763636
9	17	17	6	6	0.478261	GBM	0.73913	0.73913	0.73913	0.73913	0.73913
9	11	20	3	12	0.377964	SDA	0.478261	0.869565	0.673913	0.785714	0.594595
9	16	17	6	7	0.435194	SVM	0.695652	0.73913	0.717391	0.727273	0.711111
9	12	19	4	11	0.365148	NN	0.521739	0.826087	0.673913	0.75	0.615385
10	17	22	1	6	0.712697	RF	0.73913	0.956522	0.847826	0.944444	0.829268
10	18	16	7	5	0.480079	GBM	0.782609	0.695652	0.73913	0.72	0.75
10	20	14	9	3	0.495415	SDA	0.869565	0.608696	0.73913	0.689655	0.769231
10	15	20	3	8	0.534522	SVM	0.652174	0.869565	0.76087	0.833333	0.731707
10	10	21	2	13	0.396059	NN	0.434783	0.913043	0.673913	0.833333	0.571429
11	23	15	8	0	0.695608	RF	1	0.652174	0.826087	0.741935	0.851852
11	18	19	4	5	0.609272	GBM	0.782609	0.826087	0.804348	0.818182	0.8
11	20	18	5	3	0.654654	SDA	0.869565	0.782609	0.826087	0.8	0.833333
11	18	19	4	5	0.609272	SVM	0.782609	0.826087	0.804348	0.818182	0.8
11	17	18	5	6	0.522233	NN	0.73913	0.782609	0.76087	0.772727	0.755556
12	16	16	7	7	0.391304	RF	0.695652	0.695652	0.695652	0.695652	0.695652
12	19	15	8	4	0.485662	GBM	0.826087	0.652174	0.73913	0.703704	0.76
12	20	14	9	3	0.495415	SDA	0.869565	0.608696	0.73913	0.689655	0.769231
12	18	16	7	5	0.480079	SVM	0.782609	0.695652	0.73913	0.72	0.75
12	19	16	7	4	0.526235	NN	0.826087	0.695652	0.76087	0.730769	0.77551
13	14	21	2	9	0.547723	RF	0.608696	0.913043	0.76087	0.875	0.717949
13	16	22	1	7	0.675566	GBM	0.695652	0.956522	0.826087	0.941176	0.8
13	16	18	5	7	0.480079	SDA	0.695652	0.782609	0.73913	0.761905	0.727273
13	16	21	2	7	0.62361	SVM	0.695652	0.913043	0.804348	0.888889	0.780488
13	14	20	3	9	0.495415	NN	0.608696	0.869565	0.73913	0.823529	0.7
14	14	20	3	9	0.495415	RF	0.608696	0.869565	0.73913	0.823529	0.7
14	16	18	5	7	0.480079	GBM	0.695652	0.782609	0.73913	0.761905	0.727273
14	17	19	4	6	0.567367	SDA	0.73913	0.826087	0.782609	0.809524	0.772727
14	19	18	5	4	0.609272	SVM	0.826087	0.782609	0.804348	0.791667	0.808511
14	16	18	5	7	0.480079	NN	0.695652	0.782609	0.73913	0.761905	0.727273
15	16	20	3	7	0.573964	RF	0.695652	0.869565	0.782609	0.842105	0.761905
15	12	20	3	11	0.417365	GBM	0.521739	0.869565	0.695652	0.8	0.631579
15	15	15	8	8	0.304348	SDA	0.652174	0.652174	0.652174	0.652174	0.652174
15	21	17	6	2	0.662266	SVM	0.913043	0.73913	0.826087	0.777778	0.84
15	21	7	16	2	0.273998	NN	0.913043	0.304348	0.608696	0.567568	0.7
16	13	21	2	10	0.510113	RF	0.565217	0.913043	0.73913	0.866667	0.684211
16	19	15	8	4	0.485662	GBM	0.826087	0.652174	0.73913	0.703704	0.76
16	10	21	2	13	0.396059	SDA	0.434783	0.913043	0.673913	0.833333	0.571429
16	17	16	7	6	0.435194	SVM	0.73913	0.695652	0.717391	0.708333	0.723404
16	10	20	3	13	0.337963	NN	0.434783	0.869565	0.652174	0.769231	0.555556
17	16	22	1	7	0.675566	RF	0.695652	0.956522	0.826087	0.941176	0.8
17	21	20	3	2	0.783349	GBM	0.913043	0.869565	0.891304	0.875	0.893617
17	19	21	2	4	0.741941	SDA	0.826087	0.913043	0.869565	0.904762	0.863636
17	17	23	0	6	0.765641	SVM	0.73913	1	0.869565	1	0.85
17	20	17	6	3	0.613941	NN	0.869565	0.73913	0.804348	0.769231	0.816327
18	21	20	3	2	0.783349	RF	0.913043	0.869565	0.891304	0.875	0.893617
18	18	21	2	5	0.701646	GBM	0.782609	0.913043	0.847826	0.9	0.837209
18	14	21	2	9	0.547723	SDA	0.608696	0.913043	0.76087	0.875	0.717949
18	19	21	2	4	0.741941	SVM	0.826087	0.913043	0.869565	0.904762	0.863636
18	15	19	4	8	0.485662	NN	0.652174	0.826087	0.73913	0.789474	0.714286
19	14	21	2	9	0.547723	RF	0.608696	0.913043	0.76087	0.875	0.717949
19	21	12	11	2	0.472456	GBM	0.913043	0.521739	0.717391	0.65625	0.763636
19	19	17	6	4	0.567367	SDA	0.826087	0.73913	0.782609	0.76	0.791667
19	20	18	5	3	0.654654	SVM	0.869565	0.782609	0.826087	0.8	0.833333
19	12	20	3	11	0.417365	NN	0.521739	0.869565	0.695652	0.8	0.631579
20	13	23	0	10	0.627646	RF	0.565217	1	0.782609	1	0.722222
20	16	22	1	7	0.675566	GBM	0.695652	0.956522	0.826087	0.941176	0.8
20	13	19	4	10	0.40534	SDA	0.565217	0.826087	0.695652	0.764706	0.65
20	13	20	3	10	0.456435	SVM	0.565217	0.869565	0.717391	0.8125	0.666667
20	14	19	4	9	0.445435	NN	0.608696	0.826087	0.717391	0.777778	0.682927
