# Supplementary material for: Prediction of novel mouse TLR9 agonists using a random forest approach
Source: BMC Mol Cell Biol. 2019 Dec 20;20(Suppl 2):56. doi: 10.1186/s12860-019-0241-0 (PMC6924143; doi:10.1186/s12860-019-0241-0)
Supplement: Supplementary file 6 — Additional file 6. Results of fifteen-fold cross-validation. [file 12860_2019_241_MOESM6_ESM.xlsx]

## Sheet: fifteen-foldCVresults
Bootstrap sample	TP	TN	FP	FN	MCC	algorithm	sensitivity	specificity	balanced_accuracy	precision	f1_score
1	17	18	5	6	0.522233	RF	0.73913	0.782609	0.76087	0.772727	0.755556
1	19	18	5	4	0.609272	GBM	0.826087	0.782609	0.804348	0.791667	0.808511
1	19	14	9	4	0.445435	SDA	0.826087	0.608696	0.717391	0.678571	0.745098
1	16	17	6	7	0.435194	SVM	0.695652	0.73913	0.717391	0.727273	0.711111
1	11	22	1	12	0.495074	NN	0.478261	0.956522	0.717391	0.916667	0.628571
2	14	20	3	9	0.495415	RF	0.608696	0.869565	0.73913	0.823529	0.7
2	15	20	3	8	0.534522	GBM	0.652174	0.869565	0.76087	0.833333	0.731707
2	12	20	3	11	0.417365	SDA	0.521739	0.869565	0.695652	0.8	0.631579
2	18	16	7	5	0.480079	SVM	0.782609	0.695652	0.73913	0.72	0.75
2	15	15	8	8	0.304348	NN	0.652174	0.652174	0.652174	0.652174	0.652174
3	19	19	4	4	0.652174	RF	0.826087	0.826087	0.826087	0.826087	0.826087
3	13	19	4	10	0.40534	GBM	0.565217	0.826087	0.695652	0.764706	0.65
3	16	19	4	7	0.526235	SDA	0.695652	0.826087	0.76087	0.8	0.744186
3	21	18	5	2	0.701646	SVM	0.913043	0.782609	0.847826	0.807692	0.857143
3	21	13	10	2	0.510113	NN	0.913043	0.565217	0.73913	0.677419	0.777778
4	17	19	4	6	0.567367	RF	0.73913	0.826087	0.782609	0.809524	0.772727
4	19	19	4	4	0.652174	GBM	0.826087	0.826087	0.826087	0.826087	0.826087
4	16	19	4	7	0.526235	SDA	0.695652	0.826087	0.76087	0.8	0.744186
4	19	17	6	4	0.567367	SVM	0.826087	0.73913	0.782609	0.76	0.791667
4	20	18	5	3	0.654654	NN	0.869565	0.782609	0.826087	0.8	0.833333
5	13	20	3	10	0.456435	RF	0.565217	0.869565	0.717391	0.8125	0.666667
5	14	20	3	9	0.495415	GBM	0.608696	0.869565	0.73913	0.823529	0.7
5	19	15	8	4	0.485662	SDA	0.826087	0.652174	0.73913	0.703704	0.76
5	16	19	4	7	0.526235	SVM	0.695652	0.826087	0.76087	0.8	0.744186
5	9	22	1	14	0.421637	NN	0.391304	0.956522	0.673913	0.9	0.545455
6	23	13	10	0	0.627646	RF	1	0.565217	0.782609	0.69697	0.821429
6	16	19	4	7	0.526235	GBM	0.695652	0.826087	0.76087	0.8	0.744186
6	19	15	8	4	0.485662	SDA	0.826087	0.652174	0.73913	0.703704	0.76
6	15	20	3	8	0.534522	SVM	0.652174	0.869565	0.76087	0.833333	0.731707
6	19	15	8	4	0.485662	NN	0.826087	0.652174	0.73913	0.703704	0.76
7	17	21	2	6	0.662266	RF	0.73913	0.913043	0.826087	0.894737	0.809524
7	21	18	5	2	0.701646	GBM	0.913043	0.782609	0.847826	0.807692	0.857143
7	22	17	6	1	0.712697	SDA	0.956522	0.73913	0.847826	0.785714	0.862745
7	19	17	6	4	0.567367	SVM	0.826087	0.73913	0.782609	0.76	0.791667
7	20	18	5	3	0.654654	NN	0.869565	0.782609	0.826087	0.8	0.833333
8	18	19	4	5	0.609272	RF	0.782609	0.826087	0.804348	0.818182	0.8
8	21	16	7	2	0.62361	GBM	0.913043	0.695652	0.804348	0.75	0.823529
8	19	15	8	4	0.485662	SDA	0.826087	0.652174	0.73913	0.703704	0.76
8	17	19	4	6	0.567367	SVM	0.73913	0.826087	0.782609	0.809524	0.772727
8	13	19	4	10	0.40534	NN	0.565217	0.826087	0.695652	0.764706	0.65
9	19	18	5	4	0.609272	RF	0.826087	0.782609	0.804348	0.791667	0.808511
9	17	18	5	6	0.522233	GBM	0.73913	0.782609	0.76087	0.772727	0.755556
9	11	21	2	12	0.434524	SDA	0.478261	0.913043	0.695652	0.846154	0.611111
9	12	20	3	11	0.417365	SVM	0.521739	0.869565	0.695652	0.8	0.631579
9	21	12	11	2	0.472456	NN	0.913043	0.521739	0.717391	0.65625	0.763636
10	15	19	4	8	0.485662	RF	0.652174	0.826087	0.73913	0.789474	0.714286
10	15	19	4	8	0.485662	GBM	0.652174	0.826087	0.73913	0.789474	0.714286
10	7	23	0	16	0.423659	SDA	0.304348	1	0.652174	1	0.466667
10	14	19	4	9	0.445435	SVM	0.608696	0.826087	0.717391	0.777778	0.682927
10	16	12	11	7	0.220755	NN	0.695652	0.521739	0.608696	0.592593	0.64
11	18	14	9	5	0.39736	RF	0.782609	0.608696	0.695652	0.666667	0.72
11	19	13	10	4	0.40534	GBM	0.826087	0.565217	0.695652	0.655172	0.730769
11	16	15	8	7	0.348155	SDA	0.695652	0.652174	0.673913	0.666667	0.680851
11	16	17	6	7	0.435194	SVM	0.695652	0.73913	0.717391	0.727273	0.711111
11	17	13	10	6	0.309058	NN	0.73913	0.565217	0.652174	0.62963	0.68
12	19	17	6	4	0.567367	RF	0.826087	0.73913	0.782609	0.76	0.791667
12	22	14	9	1	0.602861	GBM	0.956522	0.608696	0.782609	0.709677	0.814815
12	15	20	3	8	0.534522	SDA	0.652174	0.869565	0.76087	0.833333	0.731707
12	17	19	4	6	0.567367	SVM	0.73913	0.826087	0.782609	0.809524	0.772727
12	19	18	5	4	0.609272	NN	0.826087	0.782609	0.804348	0.791667	0.808511
13	14	21	2	9	0.547723	RF	0.608696	0.913043	0.76087	0.875	0.717949
13	13	22	1	10	0.566947	GBM	0.565217	0.956522	0.76087	0.928571	0.702703
13	16	17	6	7	0.435194	SDA	0.695652	0.73913	0.717391	0.727273	0.711111
13	15	20	3	8	0.534522	SVM	0.652174	0.869565	0.76087	0.833333	0.731707
13	16	20	3	7	0.573964	NN	0.695652	0.869565	0.782609	0.842105	0.761905
14	17	20	3	6	0.613941	RF	0.73913	0.869565	0.804348	0.85	0.790698
14	21	18	5	2	0.701646	GBM	0.913043	0.782609	0.847826	0.807692	0.857143
14	15	21	2	8	0.585491	SDA	0.652174	0.913043	0.782609	0.882353	0.75
14	19	18	5	4	0.609272	SVM	0.826087	0.782609	0.804348	0.791667	0.808511
14	15	20	3	8	0.534522	NN	0.652174	0.869565	0.76087	0.833333	0.731707
15	18	17	6	5	0.522233	RF	0.782609	0.73913	0.76087	0.75	0.765957
15	18	19	4	5	0.609272	GBM	0.782609	0.826087	0.804348	0.818182	0.8
15	14	21	2	9	0.547723	SDA	0.608696	0.913043	0.76087	0.875	0.717949
15	21	16	7	2	0.62361	SVM	0.913043	0.695652	0.804348	0.75	0.823529
15	21	11	12	1	0.489239	NN	0.954545	0.478261	0.716403	0.636364	0.763636
16	14	18	5	9	0.39736	RF	0.608696	0.782609	0.695652	0.736842	0.666667
16	20	13	10	3	0.456435	GBM	0.869565	0.565217	0.717391	0.666667	0.754717
16	14	16	7	9	0.305505	SDA	0.608696	0.695652	0.652174	0.666667	0.636364
16	15	17	6	8	0.392792	SVM	0.652174	0.73913	0.695652	0.714286	0.681818
16	16	12	11	7	0.220755	NN	0.695652	0.521739	0.608696	0.592593	0.64
17	20	18	5	3	0.654654	RF	0.869565	0.782609	0.826087	0.8	0.833333
17	15	17	6	8	0.392792	GBM	0.652174	0.73913	0.695652	0.714286	0.681818
17	14	22	1	9	0.602861	SDA	0.608696	0.956522	0.782609	0.933333	0.736842
17	15	22	1	8	0.63901	SVM	0.652174	0.956522	0.804348	0.9375	0.769231
17	14	22	1	9	0.602861	NN	0.608696	0.956522	0.782609	0.933333	0.736842
18	21	15	8	2	0.585491	RF	0.913043	0.652174	0.782609	0.724138	0.807692
18	21	18	5	3	0.661212	GBM	0.875	0.782609	0.828804	0.807692	0.84
18	21	14	9	2	0.547723	SDA	0.913043	0.608696	0.76087	0.7	0.792453
18	21	15	8	2	0.585491	SVM	0.913043	0.652174	0.782609	0.724138	0.807692
18	21	16	7	2	0.62361	NN	0.913043	0.695652	0.804348	0.75	0.823529
19	10	19	4	13	0.283473	RF	0.434783	0.826087	0.630435	0.714286	0.540541
19	18	12	11	5	0.315264	GBM	0.782609	0.521739	0.652174	0.62069	0.692308
19	13	16	7	10	0.263117	SDA	0.565217	0.695652	0.630435	0.65	0.604651
19	18	12	11	5	0.315264	SVM	0.782609	0.521739	0.652174	0.62069	0.692308
19	19	9	14	4	0.241402	NN	0.826087	0.391304	0.608696	0.575758	0.678571
20	19	21	2	4	0.741941	RF	0.826087	0.913043	0.869565	0.904762	0.863636
20	19	20	3	4	0.696311	GBM	0.826087	0.869565	0.847826	0.863636	0.844444
20	19	19	4	4	0.652174	SDA	0.826087	0.826087	0.826087	0.826087	0.826087
20	19	21	2	4	0.741941	SVM	0.826087	0.913043	0.869565	0.904762	0.863636
20	15	22	1	8	0.63901	NN	0.652174	0.956522	0.804348	0.9375	0.769231
