# Supplementary material for: Prediction of novel mouse TLR9 agonists using a random forest approach
Source: BMC Mol Cell Biol. 2019 Dec 20;20(Suppl 2):56. doi: 10.1186/s12860-019-0241-0 (PMC6924143; doi:10.1186/s12860-019-0241-0)
Supplement: Supplementary file 7 — Additional file 7. Results of twenty-fold cross-validation. [file 12860_2019_241_MOESM7_ESM.xlsx]

## Sheet: twenty-foldCVresults
Bootstrap sample	TP	TN	FP	FN	MCC	algorithm	sensitivity	specificity	balanced_accuracy	precision	f1_score
1	21	16	7	2	0.62361	RF	0.913043	0.695652	0.804348	0.75	0.823529
1	19	17	6	4	0.567367	GBM	0.826087	0.73913	0.782609	0.76	0.791667
1	22	15	8	1	0.63901	SDA	0.956522	0.652174	0.804348	0.733333	0.830189
1	19	17	6	4	0.567367	SVM	0.826087	0.73913	0.782609	0.76	0.791667
1	17	20	3	6	0.613941	NN	0.73913	0.869565	0.804348	0.85	0.790698
2	21	13	10	2	0.510113	RF	0.913043	0.565217	0.73913	0.677419	0.777778
2	19	14	9	4	0.445435	GBM	0.826087	0.608696	0.717391	0.678571	0.745098
2	15	17	6	8	0.392792	SDA	0.652174	0.73913	0.695652	0.714286	0.681818
2	14	17	6	9	0.350823	SVM	0.608696	0.73913	0.673913	0.7	0.651163
2	9	20	3	14	0.297044	NN	0.391304	0.869565	0.630435	0.75	0.514286
3	22	17	6	1	0.712697	RF	0.956522	0.73913	0.847826	0.785714	0.862745
3	19	19	4	4	0.652174	GBM	0.826087	0.826087	0.826087	0.826087	0.826087
3	18	18	5	5	0.565217	SDA	0.782609	0.782609	0.782609	0.782609	0.782609
3	18	18	5	5	0.565217	SVM	0.782609	0.782609	0.782609	0.782609	0.782609
3	17	18	5	6	0.522233	NN	0.73913	0.782609	0.76087	0.772727	0.755556
4	17	20	3	6	0.613941	RF	0.73913	0.869565	0.804348	0.85	0.790698
4	18	20	3	5	0.654654	GBM	0.782609	0.869565	0.826087	0.857143	0.818182
4	16	19	4	7	0.526235	SDA	0.695652	0.826087	0.76087	0.8	0.744186
4	18	16	7	5	0.480079	SVM	0.782609	0.695652	0.73913	0.72	0.75
4	15	14	9	8	0.261116	NN	0.652174	0.608696	0.630435	0.625	0.638298
5	16	16	7	7	0.391304	RF	0.695652	0.695652	0.695652	0.695652	0.695652
5	16	16	7	7	0.391304	GBM	0.695652	0.695652	0.695652	0.695652	0.695652
5	12	20	3	11	0.417365	SDA	0.521739	0.869565	0.695652	0.8	0.631579
5	16	14	9	7	0.305505	SVM	0.695652	0.608696	0.652174	0.64	0.666667
5	12	20	3	11	0.417365	NN	0.521739	0.869565	0.695652	0.8	0.631579
6	17	21	2	6	0.662266	RF	0.73913	0.913043	0.826087	0.894737	0.809524
6	19	17	6	4	0.567367	GBM	0.826087	0.73913	0.782609	0.76	0.791667
6	19	19	4	4	0.652174	SDA	0.826087	0.826087	0.826087	0.826087	0.826087
6	17	21	2	6	0.662266	SVM	0.73913	0.913043	0.826087	0.894737	0.809524
6	17	18	5	8	0.46382	NN	0.68	0.782609	0.731304	0.772727	0.723404
7	15	23	0	8	0.695608	RF	0.652174	1	0.826087	1	0.789474
7	18	20	3	5	0.654654	GBM	0.782609	0.869565	0.826087	0.857143	0.818182
7	19	16	7	4	0.526235	SDA	0.826087	0.695652	0.76087	0.730769	0.77551
7	21	14	9	2	0.547723	SVM	0.913043	0.608696	0.76087	0.7	0.792453
7	20	18	5	3	0.654654	NN	0.869565	0.782609	0.826087	0.8	0.833333
8	19	19	4	4	0.652174	RF	0.826087	0.826087	0.826087	0.826087	0.826087
8	19	19	4	4	0.652174	GBM	0.826087	0.826087	0.826087	0.826087	0.826087
8	21	16	7	2	0.62361	SDA	0.913043	0.695652	0.804348	0.75	0.823529
8	19	17	6	4	0.567367	SVM	0.826087	0.73913	0.782609	0.76	0.791667
8	23	11	12	0	0.560612	NN	1	0.478261	0.73913	0.657143	0.793103
9	17	16	7	6	0.435194	RF	0.73913	0.695652	0.717391	0.708333	0.723404
9	14	19	4	9	0.445435	GBM	0.608696	0.826087	0.717391	0.777778	0.682927
9	17	18	5	6	0.522233	SDA	0.73913	0.782609	0.76087	0.772727	0.755556
9	16	17	6	7	0.435194	SVM	0.695652	0.73913	0.717391	0.727273	0.711111
9	18	17	6	5	0.522233	NN	0.782609	0.73913	0.76087	0.75	0.765957
10	19	20	3	4	0.696311	RF	0.826087	0.869565	0.847826	0.863636	0.844444
10	20	18	5	3	0.654654	GBM	0.869565	0.782609	0.826087	0.8	0.833333
10	19	21	2	4	0.741941	SDA	0.826087	0.913043	0.869565	0.904762	0.863636
10	14	22	1	9	0.602861	SVM	0.608696	0.956522	0.782609	0.933333	0.736842
10	19	20	3	4	0.696311	NN	0.826087	0.869565	0.847826	0.863636	0.844444
11	17	19	4	6	0.567367	RF	0.73913	0.826087	0.782609	0.809524	0.772727
11	21	14	9	2	0.547723	GBM	0.913043	0.608696	0.76087	0.7	0.792453
11	19	15	8	4	0.485662	SDA	0.826087	0.652174	0.73913	0.703704	0.76
11	19	17	6	4	0.567367	SVM	0.826087	0.73913	0.782609	0.76	0.791667
11	17	17	6	6	0.478261	NN	0.73913	0.73913	0.73913	0.73913	0.73913
12	23	13	10	0	0.627646	RF	1	0.565217	0.782609	0.69697	0.821429
12	22	15	8	1	0.63901	GBM	0.956522	0.652174	0.804348	0.733333	0.830189
12	19	12	11	4	0.365148	SDA	0.826087	0.521739	0.673913	0.633333	0.716981
12	22	14	9	1	0.602861	SVM	0.956522	0.608696	0.782609	0.709677	0.814815
12	19	12	11	4	0.365148	NN	0.826087	0.521739	0.673913	0.633333	0.716981
13	17	21	2	6	0.662266	RF	0.73913	0.913043	0.826087	0.894737	0.809524
13	16	21	2	7	0.62361	GBM	0.695652	0.913043	0.804348	0.888889	0.780488
13	12	23	0	11	0.594089	SDA	0.521739	1	0.76087	1	0.685714
13	12	23	0	11	0.594089	SVM	0.521739	1	0.76087	1	0.685714
13	12	22	1	11	0.531085	NN	0.521739	0.956522	0.73913	0.923077	0.666667
14	17	22	1	6	0.712697	RF	0.73913	0.956522	0.847826	0.944444	0.829268
14	19	19	4	4	0.652174	GBM	0.826087	0.826087	0.826087	0.826087	0.826087
14	19	23	0	14	0.59825	SDA	0.575758	1	0.787879	1	0.730769
14	16	18	5	7	0.480079	SVM	0.695652	0.782609	0.73913	0.761905	0.727273
14	15	20	3	8	0.534522	NN	0.652174	0.869565	0.76087	0.833333	0.731707
15	9	20	3	4	0.572503	RF	0.692308	0.869565	0.780936	0.75	0.72
15	23	9	14	0	0.493197	GBM	1	0.391304	0.695652	0.621622	0.766667
15	21	8	15	2	0.316228	SDA	0.913043	0.347826	0.630435	0.583333	0.711864
15	12	19	4	11	0.365148	SVM	0.521739	0.826087	0.673913	0.75	0.615385
15	20	12	11	3	0.417365	NN	0.869565	0.521739	0.695652	0.645161	0.740741
16	12	23	0	11	0.594089	RF	0.521739	1	0.76087	1	0.685714
16	16	20	3	7	0.573964	GBM	0.695652	0.869565	0.782609	0.842105	0.761905
16	21	13	10	2	0.510113	SDA	0.913043	0.565217	0.73913	0.677419	0.777778
16	16	19	4	7	0.526235	SVM	0.695652	0.826087	0.76087	0.8	0.744186
16	18	19	4	5	0.609272	NN	0.782609	0.826087	0.804348	0.818182	0.8
17	17	20	3	6	0.613941	RF	0.73913	0.869565	0.804348	0.85	0.790698
17	18	19	4	5	0.609272	GBM	0.782609	0.826087	0.804348	0.818182	0.8
17	19	17	6	4	0.567367	SDA	0.826087	0.73913	0.782609	0.76	0.791667
17	18	18	5	5	0.565217	SVM	0.782609	0.782609	0.782609	0.782609	0.782609
17	21	11	12	2	0.434524	NN	0.913043	0.478261	0.695652	0.636364	0.75
18	19	18	5	4	0.609272	RF	0.826087	0.782609	0.804348	0.791667	0.808511
18	18	21	2	5	0.701646	GBM	0.782609	0.913043	0.847826	0.9	0.837209
18	14	21	2	9	0.547723	SDA	0.608696	0.913043	0.76087	0.875	0.717949
18	19	18	5	4	0.609272	SVM	0.826087	0.782609	0.804348	0.791667	0.808511
18	20	19	4	3	0.696311	NN	0.869565	0.826087	0.847826	0.833333	0.851064
19	21	14	9	2	0.547723	RF	0.913043	0.608696	0.76087	0.7	0.792453
19	21	13	10	2	0.510113	GBM	0.913043	0.565217	0.73913	0.677419	0.777778
19	23	11	12	0	0.560612	SDA	1	0.478261	0.73913	0.657143	0.793103
19	21	13	10	2	0.510113	SVM	0.913043	0.565217	0.73913	0.677419	0.777778
19	21	12	11	2	0.472456	NN	0.913043	0.521739	0.717391	0.65625	0.763636
20	22	18	5	1	0.750568	RF	0.956522	0.782609	0.869565	0.814815	0.88
20	21	16	7	2	0.62361	GBM	0.913043	0.695652	0.804348	0.75	0.823529
20	22	17	6	1	0.712697	SDA	0.956522	0.73913	0.847826	0.785714	0.862745
20	19	16	7	4	0.526235	SVM	0.826087	0.695652	0.76087	0.730769	0.77551
20	21	18	5	2	0.701646	NN	0.913043	0.782609	0.847826	0.807692	0.857143
