# Supplementary material for: Prediction of novel mouse TLR9 agonists using a random forest approach
Source: BMC Mol Cell Biol. 2019 Dec 20;20(Suppl 2):56. doi: 10.1186/s12860-019-0241-0 (PMC6924143; doi:10.1186/s12860-019-0241-0)
Supplement: Supplementary file 8 — Additional file 8. ODNs used as test and training sets for building the prediction model, along with activity information. [file 12860_2019_241_MOESM8_ESM.xlsx]

## Sheet: ODN dataset
ODNs used as test and training sets for building the prediction model, along with the activity information.
cpg_id	Sequence	RAW-blue activity value	Activity class
ODN001	TAGCTTTTGCGTCGCGTGCGTTTT	0.447	High
ODN002	TTTTAGCGTTTTGAGCTCGTGCGT	0.939	High
ODN003	TCGTGTTTTCGCGAGCGCAGTTTT	0.42	High
ODN004	TTTTCGAGCGTTTTGCAGCGCGCT	0.943	High
ODN005	TTTTCGCGCTTTTGTAGTGTGCGT	0.788	High
ODN006	TTTTCTTTTGTCGCGCGTGAGAGT	0.358	Low
ODN007	TTTTGCGCGACGTGCTTTTGTTGT	0.178	Low
ODN008	TTGCGTTTTCGCGCAGAGTTTTGT	0	Low
ODN009	TTTTGCGCGTGAGCGTGCGTTTTT	0.362	Low
ODN010	TGTGCGTTTTGCTTTTTGCGCGCT	0.409	High
ODN011	TGCGCATGTTTTGCGCGAGTTTTT	0.371	Low
ODN012	TGCAGTGCGTGTTTTGCGTCTTTT	0.34	Low
ODN013	TGTGTCGTTTTGCTGCGCGATTTT	0.839	High
ODN015	TTTTGCTTTTCGCGCGAGCAGCGT	0.315	Low
ODN016	TGTTTTCTGCGTTTTGACGAGCGT	0.595	High
ODN017	TTTTGTTTTGCAGTGCGTCGCGAT	0.34	Low
ODN020	TGTGAGCGTGCAGCTTTTGCTTTT	0.359	Low
ODN021	TTTTTGCGACGCGCGTGCGTTTTT	0.33	Low
ODN022	TTTTGAGCGCGCGCGCAGCTTTTT	0.357	Low
ODN023	TTTTGCGTGCGACGTCGCGCTTTT	0.377	Low
ODN025	TGTTGCGCGCGACTTTTGAGTTTT	0.32	Low
ODN027	TTTTCGTGCGCAAGTTTTGCGTGT	0.404	High
ODN028	TTTTGCGAGCGCAGTTTTCGCTGT	0.335	Low
ODN029	TTTTAGCAGCGTTTTGCTGCGTGT	0.369	Low
ODN030	TTTTTCGTGCAGCGCGTGTTTTGT	0.42	High
ODN031	TGAGCTGCGTTTTTTTTGCAGCGT	0.407	High
ODN032	TGTCTTTTGTGACGCGCGTTTTGT	0.309	Low
ODN033	TGCGTTTTGCAGCGTTGCTTTTGT	0.317	Low
ODN034	TGTTTTGCGCGCAGAGTCTGTTTT	0.316	Low
ODN035	TTCGTGTTTTGCGTGCGTTTTCGT	0	Low
ODN036	TTTTGTCGAGCGCGCAGTGTTTTT	0.38	Low
ODN037	TGCAGTTTTGACGCTGCGTTTTGT	0.336	Low
ODN039	TGTTTTGCGCTTTTGTGCGCGCGT	0.305	Low
ODN040	TTTTCGAGTTGCGCGCGATTTTGT	0.289	Low
ODN044	TGTTTTGTAGCGCGCTGCTTTTGT	0.28	Low
ODN045	TCTTTTGAGTTTTTGCGTGCGCGT	0.238	Low
ODN046	TGCACGAGTGTTTTGTTTTGCGCT	0.209	Low
ODN047	TTTTGCGCGTTTGCGATTTTGCGT	0.224	Low
ODN049	TTTTAGCGCGCGTTGCTGTTTTGT	0.27	Low
ODN050	TGTGAGCGTAGCGCGCTTTTTTTT	0.238	Low
ODN051	TCGAGCGTGAGTTTTTTTTGCGCT	0.256	Low
ODN052	TGTGAGCGCGTTTTACTTTTGCGT	0.178	Low
ODN053	TTTTGCGCGAGTTTTGCTTCGCGT	0.186	Low
ODN054	TGTTTTGTGTCGCGCTAGCGTTTT	0.235	Low
ODN055.2	TCGTGCGTTTTTGTTTTGTCGCGT	0.948	High
ODN056	TGTTTTAGCGCGTGCGTTTTACGT	0.164	Low
ODN057	TGTTTTGAGTCGCGCGTACGTTTT	0.246	Low
ODN058	TGCGTGCGAGCTTTTTTTTGACGT	0.143	Low
ODN059	TGTGAGTTTTGCTTTTCGCGCAGT	0.147	Low
ODN060	TATGTCGCGTGCGCGTTTTGTTTT	0.212	Low
ODN061	TGCAGTGTAAGTTCGCGTGTACTT	0.18	Low
ODN062	TTGTCGTAGCTGCGCGTATGATTT	0.276	Low
ODN063	TCGCATGTCAGAGTTGAGTCTGTT	0.165	Low
ODN064	TATCGCAGTTGACGTGTGCGAGTT	0.203	Low
ODN065	TGTCGCGTGTGCGTAGCTGCACTT	0.261	Low
ODN066	TGAGCTCTGTCTTGAGCTGCGTTT	0.151	Low
ODN067	TTGACGAGTCTTCAGCGTAGTGTT	0.189	Low
ODN068	TCAGAGCGAGTTGTTCTACGTGTT	0.163	Low
ODN069	TGTTAGACGCTTAGTGCGCGTCTT	0.187	Low
ODN070	TGAAGTACGCGTGTGATCTGCTTT	0.155	Low
ODN071	TTCGCGTGCAGTAGACTTGACGTT	0.47	High
ODN072	TCTGAGCGACGTTGTCGACGAGTT	0.183	Low
ODN073	TGTGCGCGTGTCAGATTTGCGATT	0.173	Low
ODN074	TGCTGTCGTGTTCGTGCTAGCTTT	0.227	Low
ODN075	TGAGCGCTAGTAGTATTGCGCGTT	0.155	Low
ODN076	TGCTAGTGAAGTCGCGTTCTCGTT	0.222	Low
ODN077	TGTGCGTTGCGTCTAGACGAGCTT	0.277	Low
ODN078	TTCGCTGATCTGTGTGCGTGTGTT	0.168	Low
ODN079	TTGCTGCTGCTAGAGTGCGAGCTT	0.139	Low
ODN080	TGTTTCGTAGCAGTGCGCGAACTT	0.19	Low
ODN081	TGCGTAGCTGCTCTGAGTGCGTTT	0.16	Low
ODN082	TGCGTGCGTCTAGTTGCAGCGCTT	0.139	Low
ODN083	TGACTCAAGTTGCTGTGTCGCGTT	0.137	Low
ODN084	TTGCGCTCACATGTGCAGCGTGTT	0.146	Low
ODN085	TGTGCGCTTGTTGCAGAGTCTTTT	0.166	Low
ODN086	TGTGATGCGACGCGTGAGTTCTTT	0.15	Low
ODN087	TCGCTAAGTGTGCGCGCGACGTTT	0.185	Low
ODN088	TATACACGTTGAGCGCGTTGTGTT	0.455	High
ODN089	TGTCGACTGCAAGATGTCGTCGTT	0.176	Low
ODN090	TGCGTGCTAATGCTGTGTACGCTT	0.12	Low
ODN091	TCTCGCGACGCAGCGCGAGCGATT	0.155	Low
ODN092	TTCGTTTGTGCGCATCGTGAGTTT	0.205	Low
ODN093	TACGTGTCGACGCGCAGATGTCTT	0.24	Low
ODN094	TGTACTCAGAGCAGCGCTGCGTTT	0.115	Low
ODN095	TCGTAAGCGTGTCGACGTTGACTT	0.36	Low
ODN096	TGTCGAGAGCTAGTGTTCACGTTT	0.12	Low
ODN097	TGTCGCTTCTGCTAGCGTGTTGTT	0.195	Low
ODN098	TGTCGCAGTCTGACAGTGCTCGTT	0.115	Low
ODN099	TGCACAGTGTGTAGACGTGCTTTT	0.09	Low
ODN100	TCGCGACTCATGCAAGTGTGTGTT	0.125	Low
ODN101	TCGTGAGTTAGTCGAGCGTCGTTT	0.12	Low
ODN102	TGCGCGTTGCATATAGTGCGCGTT	0.09	Low
ODN103	TGTGTGCACGTCGTGCATCGATTT	0.085	Low
ODN104	TCGCACGCGTCGCGTGTATTTGTT	0.11	Low
ODN105	TCGAGTACGTTGTTGACTGCAGTT	0.435	High
ODN106	TGCTCTCGAGCTGTCGTACGCGTT	0.14	Low
ODN107	TGACGTGCAGTGTACTGACTCGTT	0.06	Low
ODN108	TGCTACGCGTGTCGCGAGCGCATT	0.075	Low
ODN109	TTTCGCGAGCACTGCAAGCGCGTT	0.1	Low
ODN110	TACGCGTCGAGTCACGTCGTCGTT	0.12	Low
ODN111	TCGTTTCGCGTGTTCGACGTTCGT	0.306	Low
ODN112	TGCGCGCGTTTTGACTTGTTTCGT	0.209	Low
ODN113	TGCGTCTTTCGTGATTGCGCTCGT	0.152	Low
ODN114	TTTTTGCGTGCGCGCTGTCGTTGT	0.099	Low
ODN115	TCGTTCGTTGTGCTTGACGCGTGT	0.53	High
ODN116	TCGCTTGCGCGTACGCGCTTCGCT	0.196	Low
ODN117	TCGTCTCGCGTGCGCTATTGTGTT	0.315	Low
ODN118	TCGTGCGTCGCGTCACTGTCTTGT	0.152	Low
ODN119	TCGCGTTCGCGCTCGTTGATCTGT	0.255	Low
ODN120	TGTCTGCGCGCGCGATGTCTGTTT	0.073	Low
ODN121	TCGTTGCGCATCGCGCTGTTGTCT	0.145	Low
ODN122	TGTGTGCGCTCGCGCTTCTCACGT	0.176	Low
ODN123	TTGAGCGCTTTGTCTCGCGTGCGT	0.216	Low
ODN124	TTTGCTCGACGTTCGCGTGTTCGT	0.416	High
ODN125	TCGCGCGACGTTGTTTTGTCTTGT	0.264	Low
ODN126	TCGTTCTCGCGCGTGCGTACTGCT	0.153	Low
ODN127	TCGCGTGCGTCGTTGAGTCTTTTT	0.362	Low
ODN128	TCGTTGTCGTGCGCGCGTGATTGT	0.413	High
ODN129	TCGCGTTCGCGTGATCGTTTTGCT	0.268	Low
ODN130	TCGTCTGCGCGTGCGCTCTAGTCT	0.421	High
ODN131	TTGCTACGTCGTGCGTCGTGTGCT	0.404	High
ODN132	TCGTTCGTGCGTCTTGCGACTTGT	0.52	High
ODN133	TGCGCGTCTGCGATTCGCTTCGTT	0.176	Low
ODN134	TCGCGCGTTGTTCGTTGTTGTCAT	0.739	High
ODN135	TCGCGTCGCTGTCGTGCTGCATTT	0.568	High
ODN136	TCGCTCGTTGCGCTGTGTTCGATT	0.698	High
ODN137	TCGTGCGTCTGCGAGCTCGTTTCT	0.262	Low
ODN138	TTCGCGCGCGCGTCTGTGTTGCGT	0.15	Low
ODN139	TGCGCGTCTGCGCTTGCTCACGTT	0.145	Low
ODN140	TCGCGCGTCGCTGCTGTGTGTTGT	0.375	Low
ODN141	TCGTGTCGCGTGCGTGAGTGTTCT	0.309	Low
ODN142	TCGTGATCGCTCGTTTTGTGCGCT	0.617	High
ODN143	TCAGTGCGCTGCGCGTCTCGTTGT	0.167	Low
ODN144	TCGCGTGCGTGCGTCTGCTGCTAT	0.181	Low
ODN145	TCGCTGTCGCTATGCGCTCGCTGT	0.384	Low
ODN146	TCGTCTCGCGTGCGATGCGTCTGT	0.348	Low
ODN147	TGTCGTCGCATCGCGCTGTGTTGT	0.388	Low
ODN148	TCGTTAGCGTGTCGTTTTGTTCGT	0.568	High
ODN149	TCGCGCGTGACGCTTGTTCGCTCT	0.413	High
ODN150	TGTTCTCGCGCGCGTGTTACTGCT	0.147	Low
ODN151	TCGCGTTCGTCGTGTTTGTGCTCT	0.657	High
ODN152	TCGTGCGCGCGCTGTCTTGTTGCT	0.306	Low
ODN153	TGAGTCGTTGTGTCGCGCGCGTGT	0.415	High
ODN154	TCGCGTGCGCGTTGCGTGTCATGT	0.199	Low
ODN155	TCGCTGCGCGTGCGTTTGCTTGCT	0.278	Low
ODN156	TCGTTGCGCTGCTCGTCGTGTGCT	0.523	High
ODN157	TGTCTGCGCGATGCGTTGTCGTTT	0.144	Low
ODN158	TGTTTCTCGCGTCTGTGCGATCGT	0.229	Low
ODN159	TCGTTTTCGCGTACGCGCGTGTCT	0.307	Low
ODN160	TCGTGTTCGTTGTTCTGCGATCGT	0.202	Low
ODN161	TGTGCGCGTTCTTCGTCGCGAGTT	0.216	Low
ODN162	TTGCGTCGTATCGCGTGTCTCTGT	0.136	Low
ODN163	TCGTTCGTGCTCTAGCGCGTTGTT	0.159	Low
ODN164	TCGCGTTCGTCTACGCTGTGTCGT	0.266	Low
ODN165	TCGCTCTCGTTGTGTTCGCGTAGT	0.251	Low
ODN166	TCGCGCGTCGATTGTCGTCTCGTT	0.194	Low
ODN167	TCGTTCGCGCGCTCGTCTTTGTGT	0.183	Low
ODN168	TCGTGTCGCGTTCGTTCTTGTAGT	0.287	Low
ODN169	TGCGCGCTGTCTCGCGTGTGCGTT	0.091	Low
ODN170	TCGCTCGCGTCATTGTGTCGTTGT	0.158	Low
ODN171	TCTCGACGTCGTGCGTCTGTGTGT	0.153	Low
ODN172	TCGTGCGATCGCGCGTGCTTTGTT	0.146	Low
ODN173	TCGCGAGCGTGCGTCTTTTCGCGT	0.148	Low
ODN174	TCGCGCGTGTTGCGCTTATCGTGT	0.102	Low
ODN175	TGCGCGCTTTGATGTTGTCGCGCT	0.098	Low
ODN176	TCGTGCGCGCGTCGCATTGTTCTT	0.134	Low
ODN177	TCTTCGCGTCGTGCGCGCTCGTGT	0.091	Low
ODN178	TGCGATTGTCGTCTTGTCGCGCGT	0.096	Low
ODN179	TCGCGCGCGCTTCTGTGTGATCTT	0.124	Low
ODN180	TCGCTCGCTTGTCGCGATGTTTGT	0.132	Low
ODN181	TCTACGCGTCTCGCGCGTGTTGCT	0.082	Low
ODN182	TCGCGCGTAGTTGTGCTCTTTCGT	0.148	Low
ODN183	TGTTAGCGTTTTGCGCTTCGCGTT	0.126	Low
ODN184	TCTTGCGCGCTATGTCGCGTTGTT	0.115	Low
ODN185	TCGCGCGCTTTCGTGCTACTGCGT	0.143	Low
ODN186	TCGCGTGCGTTGTGTCATTCTCGT	0.17	Low
ODN187	TCGCGCGCTCGAGTCGCGCTCTTT	0.114	Low
ODN188	TCGCGCGTGCTGTGAGCGCGTTTT	0.13	Low
ODN189	TCTGTTCGTCTATTGTGCGCGCGT	0.084	Low
ODN190	TCGCTCGTCGCGCGCGTTGCTATT	0.146	Low
ODN191	TGTCGCGCTCGTGCTCGCGTTTCT	0.165	Low
ODN192	TCTTCGCGTGAGTCGCGTTTGTGT	0.152	Low
ODN193	TGCGTTCGTCTTGCGCTCGTGACT	0.17	Low
ODN194	TGTGCGCGTGCGTCGCTCTTGATT	0.102	Low
ODN195	TCGCGCGCTTTGTTCAGTCGCTGT	0.256	Low
ODN196	TCGTTGCGCTTGCGTGTCGTTTAT	0.116	Low
ODN197	TCGTGCGCGAGTCTGTCTGTTCGT	0.128	Low
ODN198	TAGTCGCGCTCGCGCGTGCTTCGT	0.133	Low
ODN199	TTCGTGCGTGCGTCGCATTTCGCT	0.181	Low
ODN200	TCGTCTTCGTGCGACGCGTGCTTT	0.12	Low
ODN201	TCGTGCGTTTCTGATCGCGCTTGT	0.258	Low
ODN202	TCGTTCGTCGCTGCGTCGTGTTCT	0.263	Low
ODN203	TGCGCGCAGTCGTCTTTTGTCGTT	0.095	Low
ODN204	TGTACTCGTTGCGCGCTCGTTGCT	0.244	Low
ODN205	TCGCGTTCGCTTGTGTACGTCTGT	0.231	Low
ODN206	TCGCGTCGTTATGCGCTCGTTCGT	0.26	Low
ODN207	TCGCGTGCGATGCGCTTCTGTCGT	0.154	Low
ODN208	TCGACGCGCTTCGTTGTGTCTCGT	0.249	Low
ODN209	TCTGTCTGTCGCGTGTACGTTCGT	0.135	Low
ODN210	TCGCGTGCGTATTTTTGCGTCTGT	0.145	Low
ODN211	TCGCGCGTGTCGTGTCTCGCATTT	0.129	Low
ODN212	TTGCGCGCGTCGCTCTGCGCTGTT	0.125	Low
ODN213	TCGTTCGCGCTCGTCGTGTTTGAT	0.2	Low
ODN214	TGCGTTCGTGCGTCGCGTGTGAGT	0.145	Low
ODN215	TTATTGCGTCGTGCGCGTTTTCGT	0.237	Low
ODN216	TTGTCGCGTGACTTGCGTCGTCGT	0.201	Low
ODN217	TCGTGCGTGAGCTTTCGCGTTGTT	0.203	Low
ODN218	TCGCGCGAGTGTGTTCTTCGCTTT	0.271	Low
ODN219	TCGCGCGCGCGTGCGCTCACTGCT	0.236	Low
ODN220	TCGAGCGTCTTTCGCGCGTGCTGT	0.19	Low
ODN221	TCTTCGCGCTTCGTCGCGTGACGT	0.165	Low
ODN222	TCGCGTCGTTCTGCGCTCTGCTGT	0.272	Low
ODN223	TGCTTGCGTTGCGCTATTCGCGCT	0.269	Low
ODN224	TTTGTGTGCGCGCGCGTGTTTTTT	0.187	Low
ODN225	TCGCGATGTCGTCGCGTGTGCGTT	0.191	Low
ODN226	TTGCTTCGCGCTGAGCGTCGTTGT	0.185	Low
ODN227	TGACGTCGCGTGTCTTCGTTTGCT	0.233	Low
ODN228	TCGTTCGTTTGCGTCGTGTCATGT	0.296	Low
ODN229	TGCGTCGCTCGCTGTTCGTTAGCT	0.205	Low
ODN230	TTGCTTCGCTAGCGTCGCGCGTGT	0.163	Low
ODN231	TTCGCGAGCTTCGTGCGCGCTCGT	0.209	Low
ODN232	TTGCGACGCTGCGTCTTTTGCGCT	0.199	Low
ODN233	TTGCGCGTCGTTGCGCTTCTGTCT	0.186	Low
ODN234	TGCAGCGTCTCGCGCGTCGTCTTT	0.181	Low
ODN235	TGTCGTGTGTCACGTTGTCGCGCT	0.223	Low
ODN236	TTCGCGCGTTCGTCTCTGTCGTGT	0.321	Low
ODN237	TGTTCTTTTGCGCGCGCAGTCGTT	0.136	Low
ODN238	TTCGTTCACGTGCGCGCGTTGTTT	0.187	Low
ODN239	TTCGTCGAGTCGCGCGTTCGCTGT	0.226	Low
ODN240	TTGTTTCGTGTTTTCGACGCGCGT	0.166	Low
ODN241	TGTGTTCGCGTGCGTGTTCGTTAT	0.146	Low
ODN242	TGTGCGTTCTCGCGTTGCGTGTGT	0.208	Low
ODN243	TTCGCGTTTGCGTTTCGCGTGTCT	0.23	Low
ODN244	TCTTGCGTTGCGCGTCTTACGCGT	0.232	Low
ODN245	TTCGCTGCGTCGCGTGTGCATCTT	0.183	Low
ODN246	TCGCTTCGCGCGTTGTGTGTTCTT	0.199	Low
ODN247	TCTGTCGCGCGTCGAGTTTCGCTT	0.286	Low
ODN248	TTTGCGTCGTGCGTGTGTGATCGT	0.179	Low
ODN249	TAGTCGTTCGTTCGCGTTCGCTGT	0.306	Low
ODN250	TTGCGCTTGTCGCGCGTCTTTAGT	0.2	Low
ODN251	TGTCTCGTCTTGCGACGTCGTCGT	0.153	Low
ODN252	TCGCGCTCTGTTCGCGTTGTGTTT	0.191	Low
ODN253	TCGTGCTTTAGCGTCGTGTCGTCT	0.156	Low
ODN254	TGCGCGCTGTTGCTCTCGCGTGAT	0.146	Low
ODN255	TGCGCGTCTGTCTCTCGCGTGAGT	0.141	Low
ODN256	TGCTCGTCGTGTCGCTTCGTTTGT	0.145	Low
ODN257	TGCTCGCGACGTGTGTGTTTCGTT	0.151	Low
ODN258	TGCTCTGTTCGCGCGTCGCAGTGT	0.136	Low
ODN259	TTTGTTCGTTTTAGTTGCGCGCGT	0.154	Low
ODN260	TGATTCTGTGTCGTCGTCGCGCGT	0.14	Low
ODN261	TTCGCAGCGCGTGTCTTCGTTCGT	0.111	Low
ODN262	TCGCGTATGTCGCGTTTTTGCGCT	0.16	Low
ODN263	TGTCGTCGCGTCTTGTTTGCGAGT	0.176	Low
ODN264	TGTCGCGTTTCGTGTTCTTGCGTT	0.172	Low
ODN265	TGTTGTGTCGTCGCGTACGTTCTT	0.129	Low
ODN266	TGTCGTGCTTGAGCGTCGCGCTTT	0.146	Low
ODN267	TTGCGTTGCAGCGTCGCTCGCTGT	0.176	Low
ODN268	TTTCGTTTCGCGCTGTGACGCGTT	0.153	Low
ODN269	TGTTGCTGTCGCGTCGCTGCGAGT	0.102	Low
ODN270	TCGTCGCGTGCTGCTGTTCGTACT	0.243	Low
ODN271	TTCTGATGCGCGTCGTGCGTTGCT	0.135	Low
ODN272	TGCGCTCGATGTTCGCGTTTGTTT	0.115	Low
ODN273	TGCGCGTCGTCTATGTCGTTGCTT	0.125	Low
ODN274	TGCTCTCACTCGTGCGTCGTGCGT	0.17	Low
mODN-001	TCGCCGGGCCGACCTTACGCGCTT	0.1	Low
mODN-002	TCGTTCCCGGACGGAGGTCTTCGC	0.15	Low
mODN-003	TCGCAGACTTCCGCGCCTTGCGGA	0.28	Low
mODN-004	TCGACGCTTGGCGGCATTGCCGTC	0.77	High
mODN-005	TCGCTTACGGTTTGCGAGCCGCCA	0.44	High
mODN-006	TCACGGGCGGTTAGCCGCCGTTCA	0.14	Low
mODN-007	TCAGGCCCGCGCTTCGTTGCGCGT	0.34	Low
mODN-008	TCGAGGGCTTCGTTTCGCGCACCA	0.49	High
mODN-009	TCGGCCGTTCTACGGTCCCTTCGG	0.17	Low
mODN-010	TCGATTGTTCCCCAGCGGCGCGGG	0.16	Low
mODN-011	TCGCGCGATTCTTGGGGACGCCCG	0.9	High
mODN-012	TCCGTTGGCGCCGGGGCGCCCCTT	0.32	Low
mODN-013	TCGGTTCCGCGCCGATGTTAGGCC	0.15	Low
mODN-014	TCCGGTTCGCGTATAGCCCGCGTT	0.14	Low
mODN-015	TCCGCGCGCCCGCGGGTTCCTTAC	0.26	Low
mODN-016	TCTTGCGGCGTATACTTCGCCGCG	0.36	Low
mODN-017	TCCGAGATTGCCACGTTGCGGCCG	0.18	Low
mODN-018	TCGAGGCCGGATTCCTCGTTTCCG	0.16	Low
mODN-019	TCCCGTTCGTGGGCGTTACCGCCG	0.36	Low
mODN-020	TCGCTGCTTGGCATTGCCGCGACG	0.37	Low
mODN-021	TCGCGTTCCTTGTCCGGCGGTACG	0.65	High
mODN-022	TCCGCGGCGCCTTGACCGTTGACG	0.14	Low
mODN-023	TCGCGGCCCGCGTTCGCTGCATTC	0.51	High
mODN-024	TCGACCGCCGTTGGCTGTTGGCCG	0.52	High
mODN-025	TCGGTCCGTTGTTCGCAGCACGCT	0.43	High
mODN-026	TCCGGGCGGCGCGTTCCCCACGTT	0.32	Low
mODN-027	TCGAGGGCCGGCGCCCTTCGGTTA	0.25	Low
mODN-028	TCGGGCTTCGTACGGTCCGACCTT	0.64	High
mODN-029	TCCTGGTTCGACGCGTGCGCCATT	0.1	Low
mODN-030	TCGTCCTTCGACGAGCTTCGGCAG	0.35	Low
mODN031	TCGGGGTTGCCTGCCGCGCTTGCG	0.29	Low
mODN032	TCTTGCGGATCCCGGTTCACGCCG	0.25	Low
mODN033	TCCGCGTTCTTGCGGCTAGGCGAC	0.63	High
mODN034	TCCTCGGTTTATTCGGACGCGCGC	0.55	High
mODN035	TCGGTTTGACCTTTCGCACGGCCG	0.33	Low
mODN036	TCCGCTTCGGGCGACCGCTTGTCA	0.24	Low
mODN037	TCGGCCGTTCGCATTACGCTGGCC	0.89	High
mODN038	TCGTTTCTTCGCTGGACCCCGGCG	0.53	High
mODN039	TCCTGATTCGACGCGCGTTCAGGC	0.71	High
mODN040	TCGTTGCGCCGGATCCGCGATTCA	0.54	High
mODN041	TCGCACCGCGCTTCCTTGGCCCGG	0.55	High
mODN042	TCGCTCCGGTCGGTTATTCGGCAC	0.5	High
mODN043	TCATCCCGGTTACGCGGGCTTCGA	0.26	Low
mODN044	TCGCGTGGCCCTTATTCTCCGCGG	0.41	High
mODN045	TCCCGAGGCCGTTACGTCCGTTGC	0.47	High
mODN046	TCGGCGCTTCACCCGTGCGTTGAC	1	High
mODN047	TCGGGCCGTCAGCGTTCTCATTCG	1.03	High
mODN048	TCGGCTCGCTTACCGCGGCATTGG	0.62	High
mODN049	TCGGCCCCGTCAGCGTTACGCTTG	0.9	High
mODN050	TCCCCGATTCGCGGCGGATTACCG	0.34	Low
mODN051	TCTTCGACGCGCCGGTGGCGTTCT	0.28	Low
mODN052	TCGCCCGTACTTGGGCGCGGCGTT	0.3	Low
mODN053	TCCGCGGCGCACTTGTTCGACGAC	0.43	High
mODN054	TCGAGTTCCGCGCGCGGTCTTCCC	0.51	High
mODN055	TCGCCTCACTACGGCGGGTTCGTT	0.32	Low
mODN056	TCGCGTTGTCGGCCCGTTCCTCCG	0.84	High
mODN057	TCGCGGCCCGACGTTCCTTGGTAT	1.1	High
mODN058	TCCGCGGCTTCGCGGGCGTTACTT	0.39	Low
mODN059	TCGCCCTTGTGGTTCGACACGCGC	0.26	Low
mODN060	TCGTTGGATCGCCCGATCTTGCGC	0.49	High
mODN061	TCCGTTCTCGCGCGTTGGGCTCCG	0.56	High
mODN062	TCCGTCCTCGGTTACGCGGGCTTC	0.47	High
mODN063	TCGGTCGACCTTGCGCGGCGTTCA	0.76	High
mODN064	TCTCCGTTACGCGGCGCAGGACTT	0.26	Low
mODN065	TCTTCGGTCGGCTTACGGCGACCA	0.36	Low
mODN066	TCCGCGGCTTGGACCACTTCGCGT	0.35	Low
mODN067	TCGGCCTTTCTCGGCGCTTCGCGA	0.51	High
mODN068	TCCGCCGTTCGGCCAGTTGTACGG	0.52	High
mODN069	TCGAGCCCGCCGGCGGTTCGCTTT	0.56	High
mODN070	TCCGTTCCCGGACGCGGTCCGGTT	0.47	High
mODN71	TCCCGCGGTGCGTCGCGATTCTTA	0.47	High
mODN72	TCGCTTCCTTTCGCCGGGCGATGC	0.55	High
mODN73	TCGGCTCCGTCGGCCTTCTTGCGG	0.46	High
mODN74	TCGGGCGACTTTACGCACCGCGTT	0.63	High
mODN75	TCGCTTGACCGTTGGGCGCGGTCC	0.64	High
mODN76	TCGCTCGGGCGTCGCGGTTCCCTT	0.46	High
mODN77	TCTCGCAGTTCCGCGCTTAGCGGT	0.43	High
mODN78	TCGCCTTGACGGGGGTTCGCCCGC	0.6	High
mODN79	TCGTCTTGATCAGCGGCGCGCCTT	0.49	High
mODN80	TCTTTCGACCGGGGTTCCCGCGAT	0.44	High
mODN81	TCCCGTTTCGTTGGCTCGCACGGG	0.48	High
mODN82	TCCCGTTTGCGCGGTCCGACGCTT	0.51	High
mODN83	TCCTTCGGCGCCGCTTGGCGGACA	0.45	High
mODN84	TCGACGCCGCGCTTGCGCTGGTTG	0.54	High
mODN85	TCGGCGTTACCGCCCGGGTTTACA	0.6	High
mODN86	TCGCTCACGCCGCTTGCTTGGTCG	0.68	High
mODN87	TCGTTCCCGACGGAGCTTCGGCTG	0.58	High
mODN88	TCGTTATCTTGGCGGCCGGCCCGT	0.47	High
mODN89	TCGGGCCGACGTTCAGTTCGTCCA	0.82	High
mODN90	TCCGCTCCGGATTCGCTTGCAGCG	0.47	High
mODN91	TCCGGCTGTTCGCGTGGCACGTTC	0.55	High
mODN92	TCGTTGCGGGGCTTCGTCCGCGCG	0.5	High
mODN93	TCCTTGGCTCCGTCGACGGCGCTT	0.41	High
mODN94	TCGCCATTGGCGCGCCGTTGCATG	0.48	High
mODN95	TCCGACGTTCCGTTGGCGACGCGG	0.87	High
mODN96	TCCCTCATTCGTTGCGGCCGGCGG	0.58	High
mODN97	TCGCCGTTCCACCCGGGGCGATTG	0.48	High
mODN98	TCTCTGGACGGCGTTCGGCGCCTT	0.57	High
mODN99	TCGTGCTTACGTTACGACCCCGGG	0.77	High
mODN100	TCCCGTCGTATTGCCCGGCCGTTG	0.48	High
mODN101	TCCCGCATTAGCCGCGGGTGCGTT	0.4	High
mODN102	TCCGCGCCCGGTTCCGGTTCATGT	0.45	High
ODN510	TCGTGCGTCGCTCTGTTCGTGCTT	0.7195	High
ODN535	TCGTGCGTGTGATTCGCGCTTTCT	0.285	Low
ODN540	TCGCTGCGTCTCGCGTCGTTGTCT	0.419	High
ODN563	TCGTTTCGATGCGTTCGCGCGTTT	0.653	High
ODN570	TCGTTTGTTCGTCTTGCGTGTCGT	0.241	Low
ODN607	TCGTGTCGCTTCGTTGTTATGCGT	0.7575	High
ODN614	TCGTTGCTCGTTTGCGTCGTTGAT	0.7015	High
ODN632	TCGTGCGTCGTGTCGCGTTGTTCT	0.545	High
ODN638	TCGCTCGATGCGCGTTCGTCTTGT	0.849	High
ODN643	TCGTGTGTCGCGTAGTGTCGTGCT	0.464	High
ODN648	TCGCGTTCGTCGATGTCGTTCTGT	0.9515	High
ODN657	TCGCTCGCGCGCAGCGTGTCTTCT	0.1765	Low
ODN664	TCGTTTTGTGCGTCGAGCGTTGTT	0.3525	Low
ODN671	TCGTTCTCTGCGCGCGCTTTGCGT	0.4235	High
ODN692	TCGTTTGCGCGTCGTGCTACTGCT	0.4645	High
ODN698	TCGCTGCGCGTGTGCTTTGTTCGT	0.181	Low
ODN701	TCGTTATGCGCGCGTTCGTCTCGT	0.7645	High
ODN716	TCGCTCGCTCGTTATGTGCGTGTT	0.6105	High
ODN719	TCGCTGCGTTCGTCGTGTTGATGT	1.1385	High
ODN733	TCGTTGATGTCGTCGTCGTGCTCT	0.301	Low
ODN737	TCGTCGCGTTCGTGTTTGTCGCTT	1.1185	High
ODN750	TCGCTGCTCGTGCGTCGTTTGTCT	0.515	High
ODN761	TCGCTTCGCGTTTGCGTACGTGCT	0.3265	Low
ODN772	TCGTTGCGATCGTCTCGCTTGTGT	0.822	High
ODN773	TCGCTGCTGACGTCTGCGTCGTTT	0.3035	Low
ODN814	TCGTTGCGCGCTTCAGTGCGTCGT	0.3665	Low
ODN818	TCGTTTATCGTGTTCGCGCGTCGT	0.332	Low
ODN826	TCGTTCTTGCGACGCTCGCGTTGT	0.5215	High
ODN831	TCGTTGCGCTTACGCGCTGTCGCT	0.5005	High
ODN855	TCGTGTTCTCGTCGTTGTTGACGT	0.463	High
